# Supplementary material for: Branched-Chain Amino Acids Are Linked with Alzheimer’s Disease-Related Pathology and Cognitive Deficits
Source: Cells. 2022 Nov 7;11(21):3523. doi: 10.3390/cells11213523 (PMC9658564; doi:10.3390/cells11213523)
Supplement: Supplementary file 1 [file cells-11-03523-s001.zip]

Archive with 1 entries (1 files):
- cells-1964977-supplementary.pdf
